# Supplementary material for: Optimized Design and Preparation of Ag Nanoparticle Multilayer SERS Substrates with Excellent Sensing Performance
Source: Biosensors (Basel). 2022 Dec 29;13(1):52. doi: 10.3390/bios13010052 (PMC9855442; doi:10.3390/bios13010052)
Supplement: Supplementary file 1 [file biosensors-13-00052-s001.zip]

Archive with 1 entries (1 files):
- biosensors-2108998-supplementary.pdf
